# Supplementary material for: Antibacterial Properties and Potential Mechanism of Serum from Chinese Alligator
Source: Microorganisms. 2022 Nov 8;10(11):2210. doi: 10.3390/microorganisms10112210 (PMC9698150; doi:10.3390/microorganisms10112210)
Supplement: Supplementary file 1 [file microorganisms-10-02210-s001.zip]

Archive with 1 entries (1 files):
- microorganisms-1921364-supplementary.pdf
